# Supplementary material for: Exploring the Mechanism of Chuanxiong Rhizoma against Thrombosis Based on Network Pharmacology, Molecular Docking and Experimental Verification
Source: Molecules. 2023 Sep 19;28(18):6702. doi: 10.3390/molecules28186702 (PMC10535320; doi:10.3390/molecules28186702)
Supplement: Supplementary file 1 [file molecules-28-06702-s001.zip]

Archive with 1 entries (1 files):
- molecules-2609485-supplementary.pdf
